# Supplementary material for: A novel TGFbeta/TGILR axis mediates crosstalk between cancer-associated fibroblasts and tumor cells to drive gastric cancer progression
Source: Cell Death Dis. 2024 May 28;15(5):368. doi: 10.1038/s41419-024-06744-0 (PMC11133402; doi:10.1038/s41419-024-06744-0)
Supplement: Supplementary file 1 — Supplementary Table S1 [file 41419_2024_6744_MOESM1_ESM.xlsx]

## Sheet: Sheet1
gene	logFC	padj
TNFRSF21	-1.20586	2.38283e-06
CPNE7	1.62153	3.58914e-06
CST1	-2.39883	5.10874e-06
SDK1	-1.35162	7.03584e-06
RHBDF2	0.915169	1.96382e-05
SESN3	-1.0439	2.1708e-05
TMEM176A	-3.97488	2.19415e-05
CXCR7	-2.53342	2.43316e-05
XPNPEP2	-1.99076	2.60162e-05
FAM131B	-0.599213	3.00336e-05
TMEM176B	-4.17722	3.43693e-05
METRNL	-0.891405	4.68261e-05
KREMEN1	-0.659834	5.37315e-05
SEPP1	-1.51734	7.97264e-05
MIR2682	0.727747	0.000103162
WWOX	-0.516317	0.000119912
AL078621.4	-1.18867	0.000126436
OSR2	-3.02702	0.000135603
IL18	-1.84439	0.000140517
KCNH2	-1.14436	0.000143451
SLC37A1	-0.51395	0.00014625
S100A4	-2.56264	0.000155182
TBX18	-1.87467	0.000160637
WISP2	-2.59403	0.000164515
SMPDL3A	-1.76533	0.000170584
MUSK	-1.57871	0.000177925
AOC3	-2.85987	0.000187276
BIN1	-0.844774	0.000203428
RP11-834C11.4	-1.64419	0.000212293
PMP22	-0.884508	0.000215643
ASPA	-1.77038	0.000216928
IL20RB	-1.60669	0.000225723
ROBO3	-1.17242	0.000237321
MAF	-1.70484	0.000252914
MT-ND1	0.487198	0.000263251
PLXNC1	-1.16306	0.000271327
TMBIM6	0.307678	0.000288391
APBB1IP	-1.08017	0.000289514
F10	-1.78508	0.000294531
CFD	-3.0887	0.000330819
DLL1	-0.904738	0.00034345
CTC-548K16.5	0.86011	0.000349312
ADAMTS8	-1.33886	0.000352556
EML1	-0.882713	0.000361874
NPR1	-1.36068	0.000385935
EBF3	-1.87904	0.000394152
CDH13	1.87199	0.000405774
SH3PXD2B	-0.5306	0.000435615
TMEM200A	0.738385	0.000439367
FEZ1	-0.46298	0.000453691
ITPR1	0.576284	0.00046805
TM7SF3	0.495937	0.000475683
STEAP3-AS1	0.369122	0.000479333
GPR137B	-0.390656	0.00050029
BDKRB2	-1.25609	0.000513106
A4GALT	-0.767006	0.00052022
PDZRN3	-0.846243	0.000521678
TMEM86A	-0.400431	0.000539669
GPC3	-1.98714	0.000552661
MT-CO2	0.485072	0.000571282
TOR4A	0.665788	0.000623458
UGCG	0.878372	0.000660801
OLFM1	-0.818267	0.000689021
RDH5	-0.803166	0.000692214
IGF2BP3	-1.07173	0.000713426
ATOH8	-0.729609	0.00072925
CST2	-0.963894	0.000733718
VIT	-1.12499	0.000736597
GLT25D2	0.912536	0.00074872
IMPA2	-0.611244	0.000801065
RGS3	0.502783	0.000814444
GIMAP2	-0.730891	0.000821467
ZNF827	0.264643	0.000836331
ABCA9	-1.60878	0.000858935
RRP12	0.332158	0.00085901
TRPC6	-1.36785	0.00087828
SELENBP1	-1.25522	0.000914431
TGFB2	0.812467	0.000951089
DKK3	0.903497	0.000961087
FXYD1	-1.03985	0.000991884
WNT2B	-1.23319	0.00103504
RNF115	0.311892	0.00104155
SPATS2	0.240113	0.00108662
AKR1C3	-1.04557	0.0010867
RP11-54O7.14	0.65124	0.00113133
TRIOBP	-0.516977	0.00113454
TNIK	0.579594	0.0011364
KLF3	-0.377984	0.00115541
MMP11	-0.810462	0.00115577
GPC1	0.847981	0.00116434
ARSB	0.393222	0.0011721
FBXO27	-0.444729	0.00117678
STEAP3	0.501071	0.00119587
EPHA2	0.635402	0.001217
CD40	-0.749084	0.00121804
MAPK8	0.331033	0.00123488
TTC12	0.997493	0.00123869
PTPRF	0.551644	0.00126039
AKR1C2	-1.2474	0.00132119
CHRDL2	-2.14812	0.00134252
SEMA3D	-1.13	0.00134292
TMEM237	0.507495	0.00134412
RP5-1052I5.1	-0.847708	0.00134439
UCP2	1.59938	0.00134583
ITPRIP	0.605273	0.00136881
CD320	0.326507	0.00138814
PPP1R12B	-0.93287	0.00142813
CRABP2	-1.10747	0.00143966
ANTXR1	-0.76928	0.00144486
THRB	-0.477137	0.00144521
RP11-290H9.2	-1.24684	0.00145924
WIPF1	0.36685	0.00147332
TRIM47	-0.88867	0.00149365
ABCA6	-1.13513	0.00151291
FXYD5	0.590297	0.00152993
AC132217.4	-2.11332	0.00156463
RASSF2	-1.46598	0.00160042
DMD	0.755857	0.00161058
FAM65C	-1.13318	0.00161288
KCNE3	-0.575195	0.00165055
TBX2	-1.17657	0.00165781
RNF122	-0.510225	0.00171535
ABCA10	-1.0232	0.00172884
SLC6A15	-0.776731	0.00174291
MRPS16	0.341991	0.00176141
SCARF2	0.360923	0.00176271
CENPO	0.30886	0.00176877
TIMM23	0.369965	0.00181082
MAP2	1.19806	0.00181282
CRIP2	1.41228	0.00181922
MT-ND2	0.557404	0.00182983
PBX1	-0.493006	0.00183799
SNED1	-1.07178	0.00183803
APLN	-0.436308	0.00187118
EPAS1	-1.06671	0.00188102
C18orf1	-0.908445	0.00188231
SEL1L3	0.773069	0.00190126
CD36	0.90526	0.00191869
HOXA2	0.431237	0.00192011
RNF19A	-0.4478	0.00192331
PLA2G2A	-1.56185	0.00194193
IGF2	-1.93861	0.00195441
CAB39L	-0.316995	0.00195734
SNX33	-0.300352	0.0019687
ATP8B1	0.87772	0.00197855
PTPRD	-0.944527	0.00202287
DENND2A	-1.3644	0.00205767
CITED2	0.618872	0.00208669
KBTBD8	0.530736	0.00210992
PNRC1	-0.350228	0.00220528
AGAP3	-0.301198	0.00220673
PPAP2A	-0.632974	0.00224939
PPAP2B	-0.946111	0.00227877
MTND4P12	0.358435	0.00229214
PLP2	0.461545	0.0023267
FZD1	-0.409944	0.00233375
PLCB4	0.598495	0.0023344
DDAH2	-0.391427	0.00234944
ANKRD44	0.362918	0.0023512
RAB11FIP3	-0.275891	0.00235294
PARP3	-0.549633	0.00236782
HSD17B6	-1.38472	0.00242999
TSNAXIP1	-0.323384	0.00249756
SH3RF1	0.483721	0.0025538
CLEC2B	-0.804539	0.00256965
GLI3	-0.46634	0.0026129
CTD-2562J17.7	-0.692935	0.00262575
ZNF354A	-0.272445	0.00264901
RHOU	-0.532794	0.00266197
ZNF775	-0.317764	0.00269603
SLAIN2	0.324779	0.00270905
AXL	0.330651	0.00274687
NEK6	0.485451	0.00275299
DNAJC1	0.312486	0.00280146
CNTN4	-2.10063	0.00281143
SYNPO	0.843173	0.00282025
TNFRSF10D	0.563154	0.00285299
RASSF4	-0.793952	0.00286808
TCP11L1	0.25086	0.00287256
ZNF501	-0.322794	0.00292798
PTGES3P1	-0.650689	0.00296742
RP11-386G11.10	0.486402	0.00299023
DCLK1	-1.00052	0.00302212
FAM149A	-0.439007	0.00302858
TEAD2	-0.346723	0.00303629
C7orf41	-0.260101	0.0030514
ACTG1	0.341834	0.00306176
AKR1C1	-0.795738	0.00307917
MICA	0.588477	0.00314117
ABC7-42389800N19.1	-0.365731	0.00316683
G0S2	-1.60638	0.00318659
APOLD1	0.418897	0.00318822
AC005280.1	-0.705591	0.00320326
STK32B	-0.919136	0.00320431
PKP2	1.26916	0.00321276
RNA5SP216	1.92649	0.00321653
DRAM1	-0.62071	0.00321667
SLIT3	-1.62846	0.00327288
C1QTNF3	-1.74341	0.00328366
TLE3	-0.387916	0.00331289
DYRK3	0.305286	0.00333795
TSPAN13	0.885011	0.00335178
TGFBR3L	0.335284	0.003353
OMD	-1.26103	0.00336849
CH25H	-0.958656	0.00337876
CRYBG3	-0.404954	0.00341412
HMGN4	1.07805	0.00342667
JUP	0.677935	0.00350608
GALNT5	0.888551	0.00351612
RP11-863P13.6	-1.13516	0.00352431
RP11-529K1.3	0.279825	0.00354461
VIPR2	-1.56033	0.00356566
OLFML1	-1.33217	0.00357408
ABCA8	-0.804389	0.00360682
TSPAN2	-1.65527	0.00360855
ATP6V0B	0.287928	0.00361133
GTPBP4	0.363488	0.00362748
C10orf116	0.997719	0.00363399
FRMD6	0.52656	0.00364414
SSR3	0.364374	0.00366284
RASA4	0.578423	0.00368604
SLC12A7	-0.582857	0.00368703
C17orf58	-0.442542	0.00369189
HYAL3	0.387681	0.00369523
FAM132B	-1.20018	0.00373962
ELANE	-0.921409	0.0037954
TSPAN4	0.350148	0.00379917
IL33	-1.37241	0.00382766
PRKCH	-0.698412	0.00384121
IL34	-0.539751	0.00385216
DIP2C	0.228041	0.00390132
CCL13	-1.28341	0.00393586
RP11-254F7.2	-0.236583	0.00394296
PPT1	0.387172	0.00395525
PPME1	0.803019	0.00397842
GSTO2	0.885234	0.0039934
C16orf45	-0.529379	0.00405428
GBA	0.552283	0.00407197
RAB23	-0.409826	0.00407821
SOX4	-0.734276	0.00408474
ADH1B	-2.24287	0.00409246
SUMF2	0.302021	0.00412112
GALNTL2	-0.969478	0.00413996
FRMD4A	0.406486	0.00414303
KIAA1551	-0.293379	0.00417854
EHHADH	0.24365	0.00424121
RP11-452K12.7	0.27752	0.00431623
KIF7	-0.323497	0.00433302
AC144831.1	-0.652665	0.00435476
CLDN23	-1.17158	0.00437042
ADORA1	-1.39214	0.00439846
WASH2P	-0.452156	0.00442018
ATF6	0.306483	0.00443893
PDZD7	0.522317	0.00450504
FLRT3	0.485096	0.00451054
WAPAL	0.22264	0.00451565
PRR16	0.647786	0.00451865
AGRN	0.630125	0.00453935
HS3ST3A1	0.472253	0.00454556
C3orf52	0.395907	0.00454689
CRTC1	-0.445449	0.00456714
GLB1	0.334448	0.00457622
PDXK	0.383579	0.00457944
NXNL2	0.33534	0.00458514
CCDC69	-0.753142	0.00464714
WNK4	0.903635	0.00465326
RPN2	0.347343	0.00468086
SAMD3	0.504184	0.00469701
FMNL1	-0.890575	0.00475624
TRIM14	0.49115	0.00479113
CDKN1C	-0.66518	0.00480609
PDE3A	0.579589	0.00483041
AC124789.1	0.829359	0.00483351
FBLN2	-2.00453	0.00486616
CLCN5	0.345057	0.00487778
PTPN14	0.358747	0.00488861
ADD1	-0.341515	0.00490002
SYNJ2	0.293392	0.00493372
PXK	-0.385659	0.00496218
ZNF30	-0.228716	0.00497798
P4HB	0.396392	0.00498247
PCSK5	-0.7264	0.00499654
ZNF385A	-0.521099	0.00500552
CACYBP	0.33699	0.00501198
HMGN2	0.279795	0.00502244
EPG5	0.375847	0.00504507
AC006116.27	-0.290381	0.00505695
HDAC4	-0.366267	0.00520903
ZEB2	-0.564644	0.00522114
MCTP2	0.387685	0.00522632
TLE4	0.576608	0.0052314
HHIP	0.766768	0.00524315
LRRC8D	0.374814	0.00524614
MYOF	0.469487	0.00527205
PTPN4	0.32968	0.00528884
AGA	0.362517	0.00528938
BZW2	0.370533	0.00529821
TUBB4B	0.364	0.00533553
ANKRD13B	-0.506483	0.00535587
ZFP36L2	-0.665923	0.00535856
TGFB1	0.512713	0.00537714
PTGFR	-0.606559	0.00540534
EYA1	-0.952422	0.00541149
TMEM30B	-0.700707	0.00542724
CRISPLD2	-0.790597	0.00545764
ADAMTS15	-0.696843	0.00548143
MT-CYB	0.385803	0.00548165
FAM149B1	0.206231	0.00549221
LNX1	-0.384105	0.0055117
RP11-345J4.5	0.300597	0.00552829
CD248	-1.35335	0.00552975
CLU	-0.75332	0.00565581
EFCAB13	-0.503492	0.00567677
SDC1	0.917797	0.00571992
MARCKSL1	-0.572038	0.00575862
FNIP2	0.700193	0.00580467
YOD1	0.302998	0.00583688
STS	-0.367072	0.00585412
EGFL7	0.458644	0.00594396
PIP4K2C	0.34229	0.00597478
VPS37D	-0.228041	0.0060109
RP11-104H15.8	0.498398	0.00608915
TM6SF1	0.619834	0.0061051
PIGS	0.380537	0.00614096
SLC2A9	-0.424806	0.00618283
TPST2	0.472702	0.00619871
RP11-498C9.2	0.351041	0.00620849
SRD5A1	0.293251	0.00621421
MAPK13	-0.395008	0.00623422
C14orf169	0.646276	0.00625106
CYBASC3	-0.504826	0.00627134
FAM109A	-0.278639	0.00627546
EGFEM1P	-0.653851	0.00631838
TSHZ3	-0.459792	0.00632119
C14orf132	-0.357612	0.00633289
LYNX1	-0.508169	0.00635127
SOS1	-0.363168	0.0063648
EIF4E3	-0.340108	0.00637981
C13orf33	-1.24896	0.00641401
MRGPRF	-0.576563	0.00643219
MYBL2	0.381202	0.00643992
RP11-702H23.6	-0.413011	0.00644725
RP11-342M3.5	-0.416255	0.00646116
CCR10	0.374679	0.0065306
TRPA1	-0.865267	0.00653534
YIF1B	0.431412	0.00657033
ZFHX4-AS1	0.626863	0.00657981
FAM64A	0.474103	0.00658212
IL7	-0.301635	0.00658406
ETHE1	0.594165	0.00659345
NUDT6	0.386008	0.00665296
PAFAH1B1	0.238201	0.00665435
ACE	-0.788176	0.00675096
CD97	0.515513	0.00675556
THBS3	0.36069	0.0067723
RP11-203M5.8	0.405069	0.00679031
ZNF691	-0.27628	0.00684636
TBC1D16	-0.387581	0.00688159
EFNA4	-0.226407	0.00690651
IL15RA	-0.937652	0.00690713
LRRC6	-0.426402	0.00692364
RP13-890H12.2	-0.283462	0.00696924
FAM167B	-0.464712	0.00698846
SNN	-0.364822	0.00707212
CS	0.211886	0.00709216
TSPAN12	-0.988737	0.00711148
ZNF638	-0.225053	0.00711245
AC027612.6	-0.4638	0.00720431
ZDHHC24	0.235524	0.00721747
EMC3	0.296078	0.00723066
FNTA	-0.233205	0.00736054
CCDC85C	0.32822	0.00736786
PIK3C3	0.247817	0.00737476
TNFSF13B	-1.04246	0.00737548
RP11-14N7.2	-0.565767	0.00739142
TNFAIP2	-0.998059	0.00743667
GPR153	-0.488291	0.00743987
RBMS1	-0.380057	0.00744527
YME1L1	0.300432	0.00745136
ZNF331	-0.452235	0.00746954
MTMR9LP	-0.624771	0.00747734
HSF4	-1.06338	0.00749006
KIF23	0.358532	0.00754558
STK3	-0.322745	0.0075677
GSN	-0.639742	0.0075741
MICAL2	0.673832	0.00763076
CADM1	1.50893	0.0078168
RHOBTB1	0.363982	0.00789541
ITGB1	0.32987	0.00790436
RRN3P1	-0.486171	0.00793485
AC068831.8	0.534484	0.00793591
TMEM216	-0.303406	0.00801128
VSTM4	-0.53233	0.00805388
HAUS2	0.297086	0.00811188
NFKB1	-0.220681	0.0081314
AC006116.24	-0.354022	0.00816559
ADAM33	-0.609786	0.00817843
SCN9A	0.845639	0.00818522
CTD-2265O21.7	0.333241	0.00827409
MORN4	0.332585	0.0082777
GPS2	-0.225946	0.00830276
RP11-890B15.3	-0.232173	0.00834376
TMEM63B	-0.332138	0.00840916
LPAR1	-0.582907	0.00843162
TUBB2A	0.570368	0.008452
PRPS1	0.897138	0.00851025
DIRAS1	-0.426147	0.00855564
GBP2	-0.765678	0.00856265
ANP32E	0.310552	0.00856816
MED30	-0.319209	0.00858837
RFTN2	-0.357384	0.00859725
DTX4	-1.00565	0.00860234
RXRA	-0.1972	0.0086222
KIAA0664L3	-0.282004	0.00862406
PWWP2A	0.1939	0.00866164
C15orf59	-0.578866	0.0087005
DNAJC9-AS1	0.261496	0.00872798
SETBP1	-0.357349	0.00882142
PHYHD1	-0.517564	0.00885448
BUB3	0.257329	0.00888528
ZFYVE16	-0.273203	0.00889546
DUSP5	0.864109	0.00891611
PCDHGA10	-0.653865	0.00892954
GCNT1	0.387173	0.00893194
VPS13D	-0.456788	0.00901339
RP11-370B11.1	0.254237	0.00901381
PHF12	-0.215166	0.00901811
TRIL	-1.17936	0.0090302
FAIM2	-1.02225	0.00905447
TUSC3	0.274301	0.00912358
SLC37A3	-0.325485	0.00919677
POFUT1	0.25319	0.00923759
SULF2	-0.933497	0.00928756
F2RL2	1.19951	0.00932696
ABL2	0.415036	0.00935721
ARHGEF6	-0.212657	0.00936156
CENPN	0.388659	0.00936926
ZCCHC18	-0.365902	0.00937822
OLFM2	-1.0715	0.00943405
ITGB3	-0.773312	0.00953118
PRPH2	-0.527699	0.00953434
CLASP2	0.239709	0.00954468
SLC25A13	-0.273785	0.00958727
FGF13	-1.07219	0.00967673
MRTO4	0.222485	0.00969401
DGKI	0.340761	0.00973243
AK1	-0.456881	0.00973825
PTBP3	0.225238	0.00975196
B3GALT4	-0.356714	0.0098028
MAN1C1	-0.521088	0.00980296
SRD5A3	0.438747	0.0098238
NPL	-0.198752	0.00982422
PCCB	0.329612	0.00983294
SOX13	-0.526907	0.00983519
LPIN3	-0.955133	0.00985114
C11orf96	-1.10277	0.00985797
LRRC45	-0.208739	0.00986751
SLC20A1	0.569744	0.00991068
SRC	-0.288197	0.00991677
HEXB	0.374177	0.00995343
HOXC6	-1.40032	0.00996553
SCRN1	0.289349	0.00998262
DNAJB12	0.264621	0.0100244
ZNF32-AS1	-0.267268	0.0101549
LRRC32	-1.4914	0.0101679
YIPF6	0.193326	0.0101939
PAMR1	-0.691207	0.0102234
HOXC4	-0.938174	0.0103041
C1QTNF7	-0.425793	0.0104549
CERS6	0.348092	0.0105388
FUOM	0.572809	0.0106484
ULK1	-0.407422	0.0106572
GTSE1	0.383047	0.0106703
DROSHA	-0.211992	0.0107839
FOXC2	0.445353	0.0107895
APH1B	0.278208	0.0108051
BCHE	0.959513	0.0109877
APLP1	0.411919	0.0109939
DNASE1L1	0.537386	0.0110079
C5AR1	0.921207	0.0110349
PLXDC1	-1.10937	0.011091
BCL2L11	-0.433252	0.0111077
KIAA1279	0.217799	0.011146
SNAPC4	-0.352866	0.0111563
COL13A1	0.501844	0.0111714
RP11-554A11.4	-0.3964	0.011177
ZNF274	0.278675	0.0112532
RP5-930J4.4	-0.274755	0.0112613
GGA3	-0.304056	0.0112864
NDRG2	-0.605188	0.011312
IL7R	1.10664	0.0113133
AF001548.5	-0.800099	0.0113155
GYG2	-0.656657	0.011329
AK5	0.838088	0.011369
VEPH1	0.839444	0.0113973
OIP5	0.348567	0.0114124
NXPE3	0.401551	0.0114753
ECD	0.226122	0.0114869
SLC24A6	-0.440851	0.0115116
MPP5	0.305836	0.0115275
YAE1D1	-0.230568	0.0115333
RPL22L1	0.488887	0.0115737
PLK1	0.448669	0.011597
PCBP3	-0.65274	0.0115974
ARNTL	-0.23013	0.0116083
TK1	0.768423	0.0116294
CADPS	-1.38297	0.0116479
DDX21	0.369795	0.011685
SIAH1	-0.240177	0.0116959
JMJD6	0.314094	0.011699
RP11-247I13.11	0.216733	0.0117168
RING1	-0.18599	0.0118262
CTD-3193K9.4	0.491568	0.0118499
PPP2R4	0.368171	0.011864
LRRC1	0.255877	0.0118981
FOXF2	-0.708953	0.0120289
AC004797.1	0.234029	0.0120381
RNFT1	-0.307406	0.0120789
CHL1	-1.07667	0.0121715
HMHA1	-0.194645	0.0121789
ORAI2	0.220811	0.0121942
ZNF302	-0.363216	0.0123137
EBF1	-0.515087	0.0123158
SETX	-0.168248	0.0123346
PGBD5	-0.529172	0.0123652
MPP2	-0.211929	0.0124094
RARRES3	-0.722919	0.0125165
RP11-644F5.10	-0.268847	0.0125248
ZNF652	-0.277742	0.012551
MLXIP	-0.57813	0.0125558
MIR3661	1.16064	0.0125687
RARRES1	-1.03334	0.0125913
DDOST	0.246105	0.0127192
EMILIN2	-1.20613	0.0128064
ATP6V0C	0.304605	0.0129394
ADH1C	-0.567513	0.0129628
C1orf54	0.39125	0.0129896
P4HTM	0.241696	0.0130003
ANKRD29	-1.02644	0.0130436
NF2	0.24868	0.0130706
SQRDL	-0.513514	0.0131021
TMEM2	0.425649	0.0131124
ZNF615	-0.254227	0.0131434
CTD-3157E16.1	-0.322655	0.01318
LANCL1	0.198709	0.0131974
UGGT1	0.302765	0.0132418
SNX21	-0.533783	0.0132436
ZBED3	-0.300136	0.013251
AC110491.1	-0.34684	0.0132739
KATNAL1	0.218954	0.013274
FGFRL1	0.30861	0.0133312
DNPEP	-0.348652	0.0133508
SVEP1	-0.772097	0.0134168
PRMT7	-0.322617	0.0134854
MT-ND3	0.429305	0.0135218
CD72	-0.325072	0.0135384
ZNF184	-0.189876	0.0135904
FGF2	0.404667	0.0135912
ZNF738	-0.41707	0.0136308
TPM3P9	-0.278911	0.0136902
RP11-105C19.1	-0.345198	0.013696
EIF4A1	0.247653	0.013704
BCL9	-0.328256	0.0137277
MGLL	0.450159	0.0137485
WASH7P	-0.233845	0.0138325
IGF1	-1.23087	0.0138406
NBPF1	-0.300868	0.0138615
KIF20A	0.557885	0.0139104
FES	-0.404667	0.0139395
TMEM133	-0.232653	0.0139495
TNXB	-1.56948	0.0139641
PFN2	0.352282	0.0139866
NFIA	-0.521733	0.014094
ARHGEF26	0.450848	0.0141144
FIGF	-1.40625	0.0141154
MST1P9	-0.377811	0.0141339
CDA	0.802857	0.0141508
GAS7	-0.620728	0.0141956
ECM1	0.755668	0.0142244
TECRP1	0.233709	0.0142905
BMPR1A	0.240271	0.0143087
JAM3	-0.275221	0.0143384
KLF2	0.436855	0.0143441
PI16	-3.5097	0.01436
MALL	0.998692	0.0143716
MIER3	-0.21027	0.0144046
COL15A1	-1.3379	0.014544
TSEN15	0.293439	0.0145508
ICOSLG	-0.683035	0.0145658
METTL15	0.195838	0.0145777
ZNF610	-0.203345	0.0146034
CTA-963H5.5	-0.228055	0.0146179
IL13RA1	0.233463	0.0146378
ZNF607	-0.222867	0.0147189
FOXN3	-0.241457	0.0147306
OMG	-1.09056	0.0147741
PDSS2	0.260962	0.0147944
AC090953.1	-0.873155	0.014869
DYRK4	0.22691	0.0148756
SEC24C	0.184385	0.0149435
ARHGEF10L	-0.384852	0.0149513
RAD18	0.220356	0.014992
ST3GAL4	-0.287388	0.0150235
CCL11	-1.73391	0.0150352
CA5B	-0.321795	0.0150486
ANXA7	0.3181	0.0150915
SCRN2	-0.366597	0.0151192
CBX8	-0.364503	0.0151856
HRSP12	-0.377632	0.0152218
MANBA	0.252887	0.0152287
MLLT11	0.458014	0.015238
RP11-263K19.4	0.365063	0.0152497
GGH	0.480017	0.0152547
CLCN4	-0.504841	0.0153183
C8orf73	-0.316867	0.015328
IFFO1	-0.400688	0.0153519
SUSD1	0.336953	0.0154083
JHDM1D	-0.443325	0.015434
AF001548.6	-1.232	0.0154355
LLGL1	-0.213164	0.0154588
SLC25A16	0.220735	0.015462
C7orf69	0.779187	0.0154776
RSPO3	-1.08775	0.0155169
PHF2	-0.217918	0.0155195
SFXN2	0.336881	0.0155583
SPTBN1	0.190506	0.0155605
RPS3AP26	0.355313	0.0156012
PCMTD2	-0.302229	0.0156124
MOCS1	-0.362875	0.0156455
PRX	-0.225944	0.0156925
SIL1	0.351165	0.0157721
CTC-471J1.2	-0.362236	0.0157872
ZBTB34	-0.271764	0.0158399
CD99L2	0.202634	0.0158415
MTRF1L	0.179357	0.0158818
RFT1	0.178261	0.0159059
EPS8L2	-0.354954	0.0160011
MADD	-0.246851	0.0160081
PARP8	0.290989	0.0160985
PIGK	0.229413	0.0161012
UAP1	0.361514	0.0161054
ELMO2	-0.172349	0.0161362
SH3RF3	-0.330143	0.0161471
TMEM200B	-0.341736	0.0161718
FBLN1	-1.34265	0.0163441
VPS16	-0.247796	0.016481
RP13-98N21.3	-0.589243	0.0165506
LMAN2	0.273285	0.0165599
CCDC101	-0.208026	0.0165861
EPB41L3	-0.836397	0.0165957
RP11-505E24.2	-0.246876	0.0166612
MIR3936	-2.22089	0.0166694
SYNPO2	-1.46255	0.016685
NCAPD3	-0.171118	0.0167661
GNB4	0.290305	0.0167744
SEC23IP	0.265877	0.016811
PCGF5	0.28324	0.0168624
ABCA1	-0.296992	0.0168747
CHEK2	-0.327701	0.0168939
STOM	-0.554818	0.0169162
DUSP22	-0.31624	0.0169266
C1orf21	-0.371183	0.0169461
ZNF74	-0.209822	0.0169536
TNFRSF10A	0.247589	0.0169601
WDR5B	-0.219037	0.016964
PLAUR	0.445712	0.016967
TMEM91	-0.449038	0.0170523
TUBA1B	0.509371	0.0170837
PRDX4	0.289936	0.0171
SPCS3	0.312313	0.0171479
TMED8	-0.264611	0.0171489
EPHX2	-0.429749	0.0171611
SURF4	0.20673	0.0171699
RP11-332H18.4	-0.571417	0.0172487
CD302	-0.406388	0.0172585
LHFP	-0.28962	0.0172602
C1QTNF2	0.358473	0.0172917
SULF1	0.635918	0.0173013
CXCL16	-0.591297	0.0173146
SLC1A7	-0.74826	0.0173651
DIS3L	-0.227733	0.0174215
RP11-475C16.1	0.258876	0.0174512
2023-09-07	-0.252076	0.0175796
ARSG	0.445075	0.0176114
RHOB	0.462562	0.0176609
AC007362.3	0.631827	0.0176719
MAPK8IP1	-0.212965	0.0177067
NOMO3	0.637929	0.0177104
SFXN4	0.259791	0.0177662
PVR	0.689828	0.0177844
PRDM2	-0.282485	0.017802
NPTX1	-0.694503	0.0178342
MRPL52	0.366614	0.0178566
FBXL2	0.348542	0.0178785
MYO1C	0.198279	0.0178786
PCDH18	-0.586926	0.0178798
PPAPDC3	-0.40849	0.0178955
PCDHGA7	-0.408912	0.0179873
SHF	-0.520215	0.0179952
KIF22	0.230935	0.0180575
CYB561	-0.677573	0.018065
ZFHX4	0.307454	0.0181355
LIMCH1	-1.29613	0.018219
EMC2	-0.182558	0.0182352
SEMA4C	-0.309066	0.0182388
AP3M1	0.315188	0.0182464
GUCY1B3	-0.661731	0.0182626
ZNF181	-0.257782	0.0182842
CSPG4	0.958518	0.018286
AURKB	0.646338	0.0182922
LRPAP1	0.274936	0.0182998
EMC1	0.348107	0.0183494
C6orf132	-0.450117	0.0183502
SEC61A1	0.255611	0.0183517
G6PC3	0.314721	0.0183679
GLB1L	-0.367304	0.018369
SLC35A2	0.209061	0.0184538
C19orf10	0.438577	0.0184678
GALNT2	0.276918	0.0185417
LRRCC1	-0.227951	0.0185588
GALNT10	0.395924	0.0185629
ZFYVE19	-0.201063	0.018585
FLG-AS1	-0.307521	0.018698
PIGO	0.20175	0.0187016
GAS1	-0.712085	0.0187135
CFL1	0.355845	0.0187214
CLIC2	-0.56036	0.0187628
ZNF737	-0.425998	0.0187806
CENPA	0.383611	0.0187881
RLIM	0.163363	0.0187956
STK40	-0.210537	0.0187969
HTRA3	-0.972393	0.0188123
CES1	-0.885063	0.0188238
RP11-234A1.1	0.305654	0.0188288
ACTR1A	0.264529	0.0189311
RP11-529H20.5	-0.289983	0.0189616
SERPING1	-0.777462	0.0189975
CACNA1H	-0.833684	0.0190527
DLGAP5	0.488632	0.0190993
TNFRSF19	-0.706474	0.0191058
GDNF	0.638209	0.0191445
CREB5	-0.507515	0.0191482
AIMP1	0.273569	0.0192241
FAM190B	0.244292	0.0192282
IL17RA	0.254043	0.0192575
TGFB3	-0.386826	0.0193125
MTFP1	0.298319	0.0194167
NR2F1	-0.723326	0.0194717
SAMD4B	-0.249353	0.0195148
RP11-635N19.1	-0.189124	0.0195633
ZDHHC12	0.342509	0.0195776
AC002117.1	-0.209223	0.0196371
PIK3CB	0.297863	0.0196724
MAP4K3	0.243059	0.019673
TRUB1	0.215757	0.0197262
BUB1B	0.485368	0.0197427
SPNS2	-0.756658	0.0197468
ZNF254	-0.275098	0.0197569
ZNF34	-0.244457	0.0197707
CDH4	0.589849	0.019792
HACE1	-0.194722	0.019794
GALNT12	-0.624875	0.0198061
NUSAP1	0.608412	0.0198457
RABGGTB	0.192682	0.0198973
TTC19	0.175358	0.0199227
BRD3	-0.208222	0.0199327
JKAMP	0.171458	0.0199362
TMEM132A	-0.335434	0.019951
MLL5	-0.153974	0.0199878
IGSF10	-0.840987	0.0199901
PRKAR2B	-0.564005	0.02
USF1	-0.255979	0.0200146
GCSHP3	-0.286848	0.0201161
RP11-92C4.3	-0.657564	0.0201611
TMEM54	-0.287728	0.0201751
AQP1	-0.399658	0.0202009
ANO10	0.330162	0.0202236
ATP5B	0.251982	0.020259
PSMD3	0.203272	0.0203256
HIPK3	-0.178224	0.0203377
TUBA4A	0.621778	0.0204597
GOLGA8A	-0.534707	0.0204762
EMC10	0.302317	0.0205501
CLN5	0.203743	0.0206109
PHF10	-0.36762	0.0206219
MOB3C	-0.264624	0.0206382
ZNF697	-0.174576	0.0207126
ENPP1	0.647393	0.0207218
GOT1	0.405533	0.020751
PRKCE	-0.211074	0.0208313
TMED9	0.314844	0.0209012
PDZD8	0.221832	0.0209109
ZNF91	-0.271823	0.0209328
MYH11	-1.60614	0.0209731
GMFB	0.236811	0.0209828
ST3GAL1	-0.427245	0.021016
STX4	-0.235515	0.0210595
HGF	-0.801124	0.0210687
EEF1A1P5	0.43749	0.0211532
CENPM	0.427576	0.0211932
TM4SF1	1.1278	0.0212208
CYP27A1	-0.700242	0.021229
ZNF506	-0.218034	0.0212362
PPP1R26	-0.181989	0.0212391
NLN	0.295935	0.0212419
ZNF219	-0.485595	0.0212797
HK2	-0.579828	0.0213214
SNTB2	-0.373687	0.0213363
ABCD4	-0.30815	0.0213616
RER1	0.214969	0.0214304
KIF2C	0.469967	0.0214468
WFDC1	-1.43516	0.0214536
PLEKHO2	-0.442417	0.0214609
TBCC	-0.231392	0.0214902
KCNK15	-0.702949	0.0215173
ATP8B4	-0.818361	0.021526
BYSL	0.225599	0.0215502
PTGES	-1.45784	0.0216152
CTC-250I14.3	0.285255	0.02165
RIOK1	-0.149457	0.0216577
EPHB3	-0.600998	0.0216591
MKI67	0.573566	0.0216611
ITGA6	0.736207	0.0216946
AC113189.5	-0.304161	0.0216957
MTMR10	0.299981	0.0217004
NCEH1	0.553652	0.0217235
PDK1	0.28739	0.0217387
ESYT1	0.342457	0.0217429
RAB18	0.256652	0.0217461
CCDC39	-0.515535	0.0218473
WASH3P	-0.360416	0.0219575
C7orf50	0.411749	0.0219613
MST1P2	-0.343061	0.0219697
ARL14EP	-0.168213	0.0220377
NID1	-0.536361	0.0220721
MINA	-0.293594	0.0220756
SLPI	-1.02014	0.0220807
SAP30L	-0.18412	0.0220969
BCAP31	0.281869	0.0222034
TMEM48	0.148673	0.022204
RP11-141O15.1	-0.279487	0.0222299
PLEKHA5	-0.259253	0.0222519
ST8SIA1	-0.705407	0.0222624
DNASE2	0.244448	0.0222892
EZR	0.690278	0.0223366
COX6A1P2	0.302841	0.0223394
PFKP	0.420747	0.0223816
ASF1B	0.400821	0.0224095
PDCD7	-0.221225	0.0224457
NEIL1	-0.48121	0.0224561
ZNF761	-0.284288	0.0224579
SECTM1	-0.544119	0.0224665
CDH10	-0.573081	0.0225028
LSAMP	-0.365237	0.0225348
SLC9A7	0.543707	0.022545
DFNA5	0.286422	0.022566
C2	-0.686685	0.0225698
SEMA6D	-0.824697	0.0226232
GNL1	-0.153937	0.0226845
ABCB5	-0.77656	0.0227365
PDSS1	0.218757	0.0227682
CTB-13H5.1	0.222812	0.0228
CTD-2026K11.1	0.946997	0.0228147
CHST2	-0.383113	0.0228291
CHUK	0.153795	0.0228466
CTD-2020K17.1	-0.659633	0.0229287
SNAP25	1.08494	0.0229462
RPL23AP1	-0.350785	0.0229649
TMEM206	0.189405	0.0229937
ZNF471	-0.363823	0.0230014
RP11-82O18.1	-0.630604	0.0230068
SEMA3E	-0.521825	0.0230211
SRPRB	0.260543	0.0230239
CTBS	0.217079	0.0230802
LRFN4	0.266343	0.0231004
PTPRB	0.407558	0.0231549
STAM	0.268759	0.0232343
HJURP	0.485628	0.0232624
ZNF285	-0.284282	0.0233215
CD44	0.506088	0.0233702
ST6GALNAC6	-0.342155	0.0233713
PAPPA2	0.469749	0.023389
TP53I11	-0.773595	0.0234111
NT5C2	0.3345	0.0234265
C1S	-0.380211	0.0234772
PALM	-0.741838	0.0234883
APOL3	-0.76603	0.0236051
FNDC5	-0.918224	0.0236056
NRP2	1.00701	0.0236299
SSTR1	0.672303	0.0236322
ARHGDIG	-0.379285	0.0236488
RP11-175K6.1	-0.516393	0.0236587
MPDU1	0.175552	0.0236759
KIF4A	0.326134	0.0237614
SSBP3	-0.32811	0.0237774
MAPK1	0.223754	0.0237859
RP11-24J19.1	-0.404629	0.0237947
VWCE	-0.558475	0.0238026
PTGER1	-0.730843	0.0238078
MTERFD1	-0.22533	0.0238311
DKC1	0.177575	0.0239413
ZNF703	0.30376	0.0239743
GNPTAB	-0.376304	0.0240749
EMB	1.02713	0.0241008
LONRF1	-0.304105	0.0241063
MIIP	-0.180536	0.0241321
HP1BP3	-0.376888	0.0241613
CFI	-0.745954	0.0241844
CDC20	0.719846	0.0242574
HN1L	0.369755	0.0242649
TRAPPC2	-0.225289	0.0243406
ANGPTL6	-0.181077	0.0243997
CEP152	-0.279061	0.0244329
RP11-2N1.2	0.527403	0.0244649
HPSE	0.392284	0.0245282
FHOD3	-0.484083	0.0246009
ANO8	-0.344117	0.0246053
CDC6	0.205347	0.0246114
RP11-177H13.2	0.632785	0.0246579
LAMP1	0.236482	0.0246771
WSB2	0.365215	0.0248226
PAICS	0.301773	0.0248871
PSMG1	0.295543	0.0250221
SZRD1	0.207405	0.0250315
AC068491.1	0.427358	0.0250357
ZDHHC2	0.46801	0.0250472
TMEM98	-0.204994	0.0250751
METTL7A	-0.691133	0.0250808
MAN1B1	0.278166	0.0251469
ATF5	-1.29494	0.0251761
CEP55	0.635038	0.0252736
TRIM35	-0.208233	0.0252886
TOB2	-0.240392	0.0253087
ZNF688	-0.167465	0.0253755
MMD	-0.628411	0.0253885
NUF2	0.477796	0.0254303
B4GALT3	0.175253	0.0254712
MAFF	0.242704	0.0255519
KLF5	0.681129	0.0256147
FGFR1	-0.335875	0.0256187
CD14	-0.639252	0.0256518
MRPS27	0.299655	0.025741
BPNT1	0.1687	0.0257451
APMAP	0.259222	0.0257842
KCTD6	-0.216661	0.0257924
NPM1	0.277376	0.025871
AARS	-0.196593	0.0258843
AC009475.2	0.339933	0.0258849
NEK9	-0.21616	0.0259259
RP11-521L9.1	0.297673	0.025944
CDC45	0.342612	0.0260194
TLR1	0.235226	0.0260379
WNT5A	0.378628	0.0261113
AC074182.1	0.21366	0.0261147
ZNF542	-0.273172	0.0261587
KLF11	-0.230677	0.0261855
ITFG3	0.182746	0.0262319
STARD7	0.20607	0.0262477
FAM176A	0.266698	0.0263199
PITX1	-1.80407	0.0263706
RNF146	-0.22173	0.0263738
DVL3	-0.280843	0.0263954
PEX2	0.18701	0.0264036
PLOD3	0.282081	0.0264118
MAFIPL	-0.215744	0.0264541
CCDC102A	-0.318081	0.0264786
CCDC23	-0.229266	0.026484
CCL7	-0.75763	0.0266945
CPXM1	-1.05401	0.0267121
TNFSF10	-0.818322	0.0268095
GNA14	-1.1247	0.0268212
ACP2	0.211169	0.0268852
ZNF232	-0.165441	0.0269415
ZNF93	-0.184295	0.0270184
S1PR1	-0.508328	0.0270345
PKD1L2	-0.710588	0.0271055
C2CD3	0.313743	0.0271195
C9orf41	-0.194261	0.0271255
LINC00152	0.511449	0.0271675
ORC6	0.353095	0.027198
FAM179B	-0.174985	0.0272076
RP11-235E17.2	-0.351238	0.0272396
TP73-AS1	-0.221895	0.0274559
ZNF582-AS1	-0.32274	0.0274653
POLR3G	0.29666	0.0274931
DTL	0.283896	0.0275375
RP11-90J7.3	-0.630828	0.027585
CMIP	-0.551658	0.0276636
RP11-114H24.6	-0.328893	0.0277169
ALDH2	-0.584264	0.0277203
GREM2	-0.736012	0.0278829
NMD3	0.191118	0.0279191
YPEL4	-0.483432	0.02794
RP11-265D17.2	0.578898	0.0279775
RRM2	0.658842	0.0279987
PCDHGA9	-0.386174	0.0280178
APRT	0.290187	0.0280363
ZWINT	0.442108	0.0280564
AC069257.6	-0.750655	0.028258
BIRC5	0.286786	0.0283537
PTTG1	0.605276	0.0283786
CAPN3	-0.642513	0.0283939
RP13-582O9.5	-0.297556	0.0284021
FAM20A	-1.0522	0.028413
SUSD5	0.589412	0.0284281
NCOA1	-0.175248	0.0284566
TIMM17A	0.24837	0.0285144
MCMBP	0.216259	0.0285642
OAF	-0.671194	0.0286579
FBXL8	-0.325837	0.0286961
SCAMP3	0.248289	0.0287372
HHIP-AS1	0.524077	0.0287769
ZNF235	-0.167792	0.028779
SDHAP3	-0.373598	0.0288179
SEH1L	0.250798	0.0288334
HIF1AN	0.18998	0.0290584
SMNDC1	0.193348	0.029104
SPON1	-0.741184	0.0291535
TM9SF3	0.175789	0.029154
RP11-164J13.1	-0.569116	0.0291845
SHPK	-0.220035	0.0291876
B4GALNT1	0.505948	0.0292207
RP4-694B14.5	0.164763	0.0292269
RP11-49I4.3	0.382264	0.0292387
PTX3	0.546323	0.02925
SEMA6A	-0.559881	0.0293145
SLC15A3	-0.436481	0.0293441
RNF144B	0.513029	0.029364
WDR43	0.230875	0.0296052
MAPRE2	0.218606	0.0296071
TUBA1C	0.346577	0.0296286
MTND6P4	0.592267	0.029666
FAM13C	-0.559176	0.0296733
FGF7	-0.461972	0.0296874
TBC1D2	0.433447	0.0297333
TMEM132B	0.334497	0.0297426
AIG1	0.387613	0.0297861
USP13	0.227879	0.0298277
RP11-688G15.3	0.31597	0.0298502
PDE8A	-0.223757	0.0299212
FBXO44	-0.172873	0.0299507
TEX30	-0.249038	0.0299963
NBPF2P	-0.279931	0.0300301
MAGI1	0.266262	0.030082
CA12	-0.728724	0.0301059
COL14A1	-1.43541	0.0301789
RP11-161H23.5	0.383544	0.0301851
PNP	0.368299	0.0302356
FADS3	0.35211	0.0302513
RP11-265N6.1	0.192231	0.0302642
DDX47	0.185936	0.0302715
ZSWIM1	-0.148398	0.0302825
HDAC7	-0.197992	0.0302923
RB1	0.250608	0.0303111
OGFR	-0.142307	0.0303536
CTC-559E9.5	-0.22862	0.0303663
ACTR3	0.340403	0.0303912
VAMP8	0.758262	0.0304018
ZNF238	0.365876	0.0304262
WASF3	-0.231051	0.0304401
GPER	-0.329769	0.0304744
NOLC1	0.2268	0.0305461
GBF1	0.177785	0.0305507
PLEKHF1	-0.270886	0.0305956
RP11-203J24.9	-0.386754	0.0306008
RNU6ATAC	1.07366	0.0306069
HMMR	0.392772	0.0306356
E2F7	0.447981	0.0306493
RASAL2	0.212214	0.0307323
ZFX	-0.179268	0.0307809
FZD6	0.336959	0.0309042
MAP1A	0.349898	0.0309546
HLA-DPB1	-0.654281	0.0309773
SH3BP2	-0.45617	0.0309846
TNFRSF10C	0.305495	0.0311148
LARP4B	0.205911	0.031121
CENPL	0.151689	0.0312024
PHF14	-0.214474	0.0312071
CCNA2	0.299485	0.0312305
STIL	0.182261	0.0312731
AC007246.3	0.227574	0.031297
NUCKS1	0.230842	0.0313814
ZNF696	-0.190232	0.0313868
SNX18	-0.185024	0.0314061
SEMA5A	0.463246	0.0314286
HN1	0.439824	0.0316545
PROCR	-0.846969	0.0316836
SPTSSA	-0.254887	0.0316894
PLBD1	-0.526664	0.0317448
MAN2B2	0.195141	0.0317703
STAMBPL1	0.596448	0.0318052
AC020663.1	-0.178756	0.03182
EFS	-0.637294	0.0318822
STAT5B	-0.299975	0.0320121
LAMA4	-0.603872	0.0320632
FAM91A2	-0.298764	0.0320771
TNIP2	-0.175204	0.0320999
PELI2	-0.566311	0.0321133
DUSP7	0.165989	0.0321321
RP11-110C15.4	0.1731	0.0321521
F2RL1	-0.487924	0.0322
FAM211B	-0.348612	0.0322838
UBE2C	0.722601	0.0322875
RP3-449O17.1	-0.254446	0.0323023
LACTB	0.304826	0.0323193
ANKRD1	1.08031	0.032408
ZNF334	-0.384825	0.0324406
SOS1-IT1	-0.327419	0.0324647
ZNF785	-0.291243	0.0325247
TMEM14C	0.262178	0.0325985
SUV39H2	0.249204	0.0326021
ATP5C1	0.249089	0.0326453
ZBTB7B	-0.18188	0.0326484
DET1	0.192157	0.0326872
RAB3B	0.515047	0.0327268
RP11-86H7.1	-0.276282	0.0327737
COL6A1	-0.509278	0.0327907
CASKIN1	-0.141947	0.0328054
CTB-129P6.4	0.271777	0.0328375
MALT1	0.177787	0.0328442
MSL1	-0.2316	0.0328481
SHISA3	-1.23053	0.0328569
ARID5A	-0.160051	0.0328576
KIAA1211	-0.542207	0.0328921
FOXL1	0.347697	0.0329087
CWF19L1	0.166445	0.0329518
PTGIR	0.772782	0.0329525
ANKRD46	-0.1808	0.0329593
GRK5	-0.726118	0.0329997
ICAM5	0.606049	0.0330526
FAM45B	0.22593	0.0330527
ALCAM	0.498178	0.033091
SCAP	-0.199479	0.0331165
ERGIC1	0.289995	0.0331187
OAS1	-0.303735	0.0331259
TENC1	-0.467209	0.0332592
CEP41	-0.201405	0.033474
RPS17	-1.89556	0.0335386
AC156455.1	-0.496631	0.0335665
C7orf26	-0.144053	0.0335769
TMEM119	-1.03865	0.0335913
FAM46A	0.311275	0.0336303
ZMYM4-AS1	0.267627	0.0336867
LPP	-0.377793	0.0337108
CCDC40	-0.351466	0.0337122
ATP6AP1	0.239269	0.0337493
FAM45A	0.351071	0.0337504
GIT1	-0.203086	0.0337688
HMG20B	-0.215085	0.0338753
CDK1	0.631265	0.034005
ENTPD1	-0.687549	0.0340274
NRIP3	0.476031	0.0340469
LAMA3	-0.875857	0.0340538
TRAPPC11	-0.176158	0.0341119
PSRC1	0.285866	0.0341135
NFE2L3	0.462757	0.034131
TMEM140	-0.215454	0.0341878
RP11-537A6.9	0.248784	0.0342179
ADAMTS14	-0.613734	0.034287
SEMA7A	0.689498	0.0342985
GNPTG	0.25247	0.0343295
NDUFB8	0.26006	0.0344838
TTC3P1	-0.226627	0.0345447
RPS17L	-1.77369	0.0346035
DEK	0.309586	0.034662
EFCAB7	-0.211764	0.0346834
ING4	-0.155472	0.0347122
ROCK2	-0.256794	0.0347283
BANP	-0.142237	0.0347547
GOT2	0.306289	0.0347607
NLGN1	-0.464651	0.0347681
SLC30A9	0.167248	0.0347748
MITF	-0.348087	0.0348029
ODC1	0.450556	0.0348314
DNASE1	-0.211408	0.0349176
SDHC	0.239435	0.0349193
SFXN1	0.2582	0.0349724
NDUFS1	0.200567	0.035072
C1QTNF1	-0.647933	0.0351065
ALDH3A2	-0.380836	0.0353496
HTRA1	-0.356449	0.0353652
LRRC8A	-0.226762	0.035387
GALNT13	-0.691095	0.0353908
ZNF684	-0.161748	0.0354176
COPS8	-0.336136	0.0354468
BTD	0.231126	0.0354752
ZNF765	-0.194668	0.0355275
ZNF160	-0.396791	0.0355348
ZNF43	-0.181391	0.0355697
RP11-295K3.1	0.379692	0.0355766
GPR137	-0.167955	0.0355896
BAMBI	-1.30288	0.0356222
PEX14	0.129052	0.0356473
RASSF7	0.437484	0.0356929
COX18	0.128906	0.035696
CCNB1	0.483128	0.0357986
ZFP62	-0.282085	0.0359476
ALAD	-0.19592	0.0359562
PKM	0.381275	0.0359639
RP11-82L18.4	-0.221496	0.0359952
ECM2	-0.8711	0.0360632
AP1B1	0.220832	0.0361536
CYP39A1	-1.18402	0.0361854
ZNF830	-0.20094	0.0361958
NEK2	0.345865	0.0362188
RAP1GDS1	0.325777	0.0363217
AC068580.6	0.352049	0.0363288
LRP3	-0.226823	0.0363705
IL4R	-0.504272	0.0363731
GSS	0.179282	0.0363825
ZNF582	-0.269622	0.0364256
PLAGL1	0.371712	0.036503
APOC1	-0.453928	0.0365223
TEAD4	0.330349	0.0365748
CYB561D2	0.185902	0.03663
UPF1	-0.233313	0.0366965
MAD2L1	0.346879	0.0367613
PAK3	0.440213	0.0367966
ING2	-0.366792	0.0368422
STAT5A	-0.244308	0.0368481
IDI2	0.170561	0.0369731
JUNB	-0.532052	0.0369841
SAMD5	0.327549	0.0370222
PRELID2	0.221637	0.037042
AC093616.4	0.158483	0.0370586
SPRY4	0.340319	0.0370909
TNFSF12	-0.263621	0.0371499
LMOD1	-0.759627	0.0371504
B3GAT3	0.282014	0.0372879
RPL36P4	-0.67464	0.0373
TTC28	-0.27783	0.037303
DTD1	0.365348	0.0373831
MFHAS1	-0.304043	0.037408
CDHR3	-0.457812	0.0375011
TESK1	-0.364105	0.0376154
FARSB	0.217031	0.0376704
AC073150.4	0.190455	0.037688
HNMT	-0.381847	0.0377636
XPR1	0.263389	0.0377655
SH3YL1	-0.215863	0.0378169
H2AFZ	0.252467	0.0378328
BCAR1	0.200651	0.0379088
CCNH	0.286499	0.037967
CACUL1	0.201339	0.038042
YAF2	0.228952	0.0381273
SH3GL1P3	-0.173352	0.038143
IFI6	0.695678	0.0381474
TTK	0.330997	0.0381722
PDE6B	-0.37878	0.0381755
ZNF853	-0.371631	0.0381854
CLCA2	-0.726414	0.0382258
REEP5	0.249795	0.0382262
SLCO3A1	-0.416215	0.0382263
COA1	0.196384	0.0382304
MAN1A1	-0.292697	0.0382644
ANXA1	0.297445	0.0382856
C16orf89	-0.771239	0.0383329
FOXD1	0.550671	0.0383604
NAA15	0.217502	0.0385134
CHRD	-0.540417	0.0385572
TRIM11	-0.173707	0.0385655
PDHX	0.196483	0.0385666
IP6K2	-0.304191	0.0385719
AC040173.1	-0.232475	0.0385953
ZBTB44	-0.190937	0.0386001
JAK2	-0.271235	0.0386367
IL17RD	-0.447925	0.0387249
ZNF264	-0.182627	0.0387369
EEA1	-0.220828	0.0387619
GALNS	0.240331	0.0387622
ALDH16A1	-0.292672	0.0387831
MEN1	-0.133712	0.0388151
GXYLT1	0.248068	0.0388302
PLXND1	-0.659088	0.0389334
FOXK1	-0.189734	0.038963
PCED1A	-0.297652	0.0390246
PMEPA1	-0.667038	0.0391784
TMEM189	-0.341279	0.0391862
EXT2	0.198467	0.0392148
PDCD11	0.227418	0.0392756
OBSL1	-0.225893	0.0393198
RAB8B	-0.520201	0.0393924
CCNG2	-0.303935	0.0395033
LEPREL2	0.310808	0.0395039
SRGN	1.32553	0.0395682
RP11-617F23.1	-0.203638	0.0395702
ADK	0.273603	0.0396931
ZNF517	-0.24256	0.0397047
RP11-27I1.2	-0.388622	0.0397194
ZNF527	-0.15104	0.0398039
PCSK9	-0.93354	0.0398347
DBN1	-0.285677	0.0398426
ANKS1B	-0.194889	0.0399122
MKI67IP	0.18579	0.0399417
SLC22A5	-0.208782	0.0399672
ZNF677	-0.177346	0.0399691
EGR3	-0.476828	0.0399879
NIPAL2	-0.607649	0.0400215
SUMF1	0.210332	0.0400237
ACTN1	0.314658	0.0400688
LBX2-AS1	-0.262377	0.0401217
VILL	-0.220142	0.0401729
ESPNL	-0.343805	0.0402469
LPHN2	0.396949	0.0402571
COX10	0.157699	0.0403379
STMN1	0.568584	0.0404228
ATP1B1	0.610315	0.0405036
CYB5R4	0.298443	0.04058
STAG1	-0.20658	0.0406121
MCOLN3	-0.470279	0.0406252
COTL1	0.540073	0.0407847
NUDT15	0.218635	0.0408577
RP11-135L13.4	-0.167119	0.0408822
PTEN	0.198779	0.0409225
CBLN3	-0.285656	0.0411303
NOMO2	0.27155	0.0412348
DAD1	0.201788	0.0412618
RAC2	0.852119	0.0413942
ETS1	0.310944	0.0414706
EMILIN1	0.371057	0.0414833
NMT2	0.431283	0.0415197
FHL1	-0.880198	0.0415311
PTRH2	0.185079	0.0415711
RP11-611E13.2	-0.229011	0.0416056
PIGN	0.180077	0.041607
RNF168	-0.168144	0.0416206
CCND3	0.346351	0.0416405
C19orf25	-0.168215	0.0416472
NR3C2	0.460992	0.0417073
CEBPD	-0.354589	0.0417262
CDCA8	0.408196	0.0418056
MLLT6	-0.336562	0.0418093
SPRN	0.26108	0.0418201
RP11-175B9.3	0.639907	0.0419362
RND2	-0.245597	0.0420708
POLR3A	0.21466	0.0421524
PALB2	-0.141296	0.0421722
BBX	0.191877	0.0422647
ETNK1	-0.251681	0.0422906
ATAD2B	-0.330722	0.0422926
CDCA2	0.244024	0.0423137
SIX1	-0.680393	0.0423758
ARVCF	-0.33757	0.0423827
RP11-410D17.2	0.239738	0.042511
PIGU	0.202612	0.0425453
UBE2S	0.326292	0.042746
HERC2P2	-0.383992	0.0427839
CDH11	0.249318	0.0428039
EXD2	0.215752	0.0428274
ZNF589	-0.220187	0.0428761
BTRC	0.196271	0.0429263
MTMR2	0.174668	0.0429631
ITGA3	0.961039	0.0430142
PGK1	0.346935	0.0430654
IQGAP1	0.316453	0.0430875
LARP1	0.173905	0.0431013
ACSL4	-0.239166	0.0431147
LRRC59	0.280043	0.0431267
CTSD	0.394778	0.0431583
ATP8B2	-0.224516	0.0431909
ZNF613	-0.131819	0.0432024
ETV5	0.362644	0.0432113
HOXA3	0.373097	0.0433318
DAXX	-0.221136	0.0433539
LGALS9	-0.339736	0.043354
YRDC	0.270426	0.0433542
MELK	0.435529	0.0433639
C10orf88	0.231338	0.0434721
NUPR1	-0.327952	0.0434814
UCHL1	0.449168	0.0435966
FGD5-AS1	-0.181296	0.0436033
BBS5	-0.163881	0.0437475
NUDT5	0.172766	0.0438217
AC112229.4	0.351193	0.0438968
ZNF350	-0.170724	0.043942
TMEM41A	0.161951	0.0440771
PRICKLE2	-0.317434	0.0441245
NSUN5	-0.19561	0.0441385
HLX	-0.412488	0.0441689
ELOVL1	0.213293	0.0441732
DNAJC9	0.195979	0.0441986
UGGT2	0.202928	0.0442521
RNA5-8SP6	-0.603467	0.0442707
ZNF250	-0.189344	0.0443922
NCAPG	0.421882	0.0444157
LINC00341	-0.525803	0.0444315
LIN7B	-0.263712	0.0444474
PARP10	-0.353363	0.0444954
APOOL	0.146295	0.0445059
LRRN1	0.750808	0.0445082
PIGH	-0.165875	0.0445741
EIF3C	0.148744	0.0445743
SPECC1	0.64197	0.0445952
METAP1	0.190144	0.0446319
RP11-798M19.3	0.279617	0.0446435
PI4KA	-0.161845	0.0446572
ORMDL2	0.294304	0.0446734
GRAMD1B	0.249564	0.0447156
CYC1	0.151282	0.0447376
AL603831.1	0.704803	0.0448106
SMARCA2	-0.268754	0.0448568
TMED10	0.269948	0.0448878
TTC39C	-0.27229	0.044893
C16orf48	-0.307717	0.0449413
FAM175B	0.177736	0.0450251
STXBP1	-0.178708	0.0450769
NAA35	0.144438	0.0451113
FRZB	-0.768313	0.0452099
2023-03-04	0.548817	0.04521
HS3ST3B1	0.473169	0.0452163
PDIA6	0.239393	0.0453079
KPNB1	0.213682	0.045335
POLD3	-0.175712	0.0454127
CDC123	0.245349	0.0455087
NAPRT1	-0.360018	0.0455099
ZNF561	-0.302516	0.0455402
HR	-0.748868	0.045546
VDAC1	0.275147	0.0455782
ACSS3	-0.553118	0.0455967
DNAJB1	-0.169422	0.0456157
COG3	0.177298	0.0456787
PENK	1.10736	0.0456955
SLC39A10	0.457978	0.0457508
SH3GLB1	0.291402	0.0457738
NDUFB5	0.174574	0.0458532
AL049542.1	-0.491439	0.0458563
LTBP1	0.5507	0.045939
CRBN	-0.141406	0.0459969
RNF44	-0.286476	0.0460091
TPI1	0.374975	0.046055
CTC-250I14.6	-0.510675	0.0461684
CACNA1C	-0.356455	0.0461797
ZFP82	-0.171301	0.0462513
UCK2	0.263292	0.0463342
GNS	0.298165	0.046346
SEMA3B	-0.794771	0.0463603
C17orf101	0.283632	0.0463853
TBC1D4	0.305973	0.0464014
VPS36	-0.152791	0.0464584
HECTD1	-0.155964	0.046679
PA2G4	0.237441	0.0467078
KAT8	-0.150265	0.0467448
CTD-2287O16.1	0.205222	0.0467587
TMEM14B	0.242863	0.0468236
EFCAB4B	-0.383275	0.0468274
ADCK1	0.16064	0.0468291
IPO5	0.194239	0.0468873
NR1H3	-0.376042	0.046919
NFIL3	-0.463073	0.0469393
ANKDD1A	-0.242293	0.0469807
NIPA1	0.313831	0.0469928
OS9	0.197347	0.0470165
CPZ	-1.01648	0.0470276
PLA1A	-0.839206	0.0471339
SPIRE1	0.215455	0.0471616
PGRMC1	-0.22907	0.0472053
RP5-1172A22.1	0.303703	0.0472555
CDAN1	-0.150932	0.0472582
EML3	-0.250344	0.0472678
PPP1R3B	-0.256996	0.0472822
USP21	-0.22069	0.0474051
PCDHGB6	-0.574469	0.0474401
MAFB	-0.410882	0.0474405
ODF3B	-0.25238	0.0474422
CDCA3	0.264782	0.0474437
TP53I3	0.247542	0.0474508
ZBTB38	0.349748	0.0474552
ANKRD13D	-0.211667	0.047523
C19orf54	-0.176117	0.0475324
TCEANC2	-0.130373	0.0475336
PCNXL4	0.203907	0.0475805
GABRE	-1.05242	0.0476251
AL034548.1	-0.190359	0.047685
METRN	0.336492	0.0476969
JRK	-0.353591	0.0477213
HYI	0.299038	0.0477279
TMEM231	0.176268	0.0477471
DEAF1	-0.217918	0.047767
KIAA1522	0.2836	0.0477921
COX7B	0.263053	0.0478029
RAC3	0.384823	0.0479294
CENPH	0.216004	0.0479821
CCDC74A	-0.280486	0.0480405
DNMT3A	-0.173154	0.0480648
CSF1	-0.563117	0.0481352
ANLN	0.589998	0.0481816
KIFC1	0.482796	0.0482528
MYC	0.272939	0.0482682
MSANTD2	-0.272832	0.0483025
A2M	-1.41565	0.0483261
ABHD12	0.328205	0.0483864
STC2	0.481742	0.0484436
MKX	1.18636	0.0485264
C2orf42	-0.14224	0.0485354
RPN1	0.223804	0.0485385
ENTHD2	-0.319517	0.0487389
PGAM1	0.332275	0.048767
LYSMD4	-0.205227	0.0487834
ZNF599	-0.1601	0.0488505
RP11-303E16.2	0.220981	0.0489017
MFSD11	0.13275	0.048944
S100A2	0.218389	0.0489546
NDUFA13	0.177054	0.0489975
TMOD1	-0.503978	0.0489985
ERLIN1	0.295542	0.0490158
SBF2	-0.228172	0.0490322
USP10	0.203418	0.0490343
KIAA1107	-0.358863	0.049137
SLC4A8	0.205469	0.0492115
REEP2	0.699007	0.0492489
CEP112	-0.214349	0.0493063
CARD16	0.44464	0.0493107
ARHGAP42	-0.16784	0.0493158
ADAMTS5	-0.856088	0.0493184
VEZT	0.147566	0.049351
ANKRD23	-0.252838	0.0493943
TCF19	0.321614	0.0494181
ARHGEF17	0.227419	0.0494433
LXN	-0.87431	0.0494603
MAP6D1	0.28035	0.0494795
KIRREL3	0.374269	0.0495101
NUP214	0.173138	0.0495713
MEGF9	-0.543993	0.0496492
FAM155A	-0.684859	0.0497256
TSC22D2	0.248675	0.0497722
ZHX2	-0.212777	0.0497826
STXBP2	0.499629	0.0498138
CXCL1	-1.15238	0.0498201
ZNF197	-0.15471	0.0499479
DOCK5	0.230387	0.0499623
RP11-642N14.1	0.128685	0.0499893
TROAP	0.385832	0.0500794
CDK2	0.173544	0.0501781
CCT6A	0.182317	0.0501885
ADAMTS7	-0.686897	0.0502316
ATP7A	0.180465	0.0502459
ATG7	0.173881	0.050266
TRANK1	-0.47905	0.0503147
CKS2	0.392489	0.0503487
RP11-108M9.4	-0.361837	0.0504348
CAV1	-0.341611	0.0504414
PLD3	0.274626	0.0505081
GNAS	0.202084	0.0506836
PLEKHB2	0.240302	0.050745
AC007362.1	1.06826	0.0507495
ARHGAP31	0.185433	0.0507519
FGF5	0.372853	0.0507581
SMN1	0.118774	0.050774
LRP5	0.570376	0.0508012
FYN	-0.370839	0.050809
AGTRAP	0.21506	0.0508653
CLTC	0.258954	0.0508866
HACL1	0.129698	0.0510214
NCAPH	0.340225	0.0510663
RP11-724O16.1	-0.174867	0.0511685
PEX11A	-0.180971	0.0511827
ANXA2	0.307228	0.0512321
RP11-21J18.1	0.6618	0.0513029
ZNF644	-0.148285	0.051403
MIR3138	3.25705	0.0514345
FLT3LG	-0.41929	0.0514515
BOC	-0.715464	0.0514836
MIR4767	-3.60732	0.0515402
SLC25A37	-0.437801	0.051542
SOCS1	-0.624449	0.0517373
RP11-774O3.3	-0.286309	0.0517416
DDX60L	0.272188	0.0517576
RPS7P1	0.489958	0.0517856
FAM98B	0.18985	0.0518235
SNORD124	-1.84704	0.0518816
IFT140	-0.172275	0.0519001
EEF1E1	0.249262	0.0519556
PRMT5	0.170201	0.0520619
SMYD3	0.270374	0.0520871
ZNF786	-0.144143	0.0520965
SMAD6	-0.506611	0.0521228
BUB1	0.358491	0.0522276
AURKA	0.407368	0.0522301
PLOD1	0.264737	0.0522619
SDHA	-0.155279	0.0522999
PVRL1	-0.262742	0.0523444
CYB5R3	0.199768	0.0523813
COL6A2	-0.348518	0.0523923
IQGAP3	0.32848	0.0524034
KLHL7	-0.13266	0.0524747
PHACTR2	0.378475	0.0525069
TOP2A	0.472024	0.052527
ZNF583	-0.158606	0.0525291
MMS22L	0.169536	0.0525317
HLCS	0.161058	0.0526401
ZCWPW1	-0.256279	0.0526412
MT1E	0.556425	0.0526798
KIAA1919	0.145999	0.0526912
ATP5L	0.236308	0.0527056
MBOAT7	0.289215	0.0527766
NPIPP1	-0.343209	0.0527864
NAAA	0.252781	0.0528428
TAF9P3	-0.904491	0.0528545
TRMT44	-0.180127	0.0528566
CKAP2L	0.287423	0.0529419
PRDX3	0.250314	0.0530294
NDUFA10	0.17333	0.0530466
CTB-46B19.2	0.223846	0.0530861
ADAMTS12	0.597663	0.0531218
RP11-571M6.6	0.3362	0.0531563
HCN3	-0.299477	0.0531652
FKBP4	0.161168	0.0531923
PRICKLE1	0.294542	0.0532031
GSTM5	-0.549241	0.0532146
NDUFS7	0.179875	0.0532935
SLC22A18	0.329205	0.053329
CCDC117	-0.21108	0.053337
LRP4	-0.327611	0.053342
CTD-3211M3.1	-0.172197	0.0533712
WDR37	0.156386	0.0534048
LDLRAD3	0.254894	0.0534104
GRK4	-0.200379	0.0534407
RPS18P9	-0.16807	0.0534464
TACC3	0.268189	0.0534719
KDM6A	-0.197298	0.0534833
COL6A3	-0.568031	0.0535792
PMAIP1	0.727176	0.0536236
CBLB	0.220202	0.053762
SMO	-0.383888	0.0537701
RNU4ATAC	0.99619	0.0537828
TMTC2	0.391277	0.0538154
FAM222B	-0.13308	0.0538334
RAN	0.30672	0.0539151
CROCC	-0.21638	0.0539967
ADA	-0.466133	0.0541902
RP11-334A14.5	-0.719271	0.0542285
AC018642.1	0.192985	0.0544239
CDKN3	0.396658	0.0544828
DNAJC10	0.155392	0.0545026
SLC25A27	-0.77719	0.0545161
CENPK	0.25341	0.0545377
KRT19	0.851214	0.0546492
PLEKHG5	0.342526	0.054689
IPMK	-0.207025	0.0547171
RAD51AP1	0.257489	0.0547557
COL9A2	-0.243996	0.0547761
RACGAP1	0.344804	0.0548594
HEBP1	0.305369	0.0548625
ZNF564	-0.137841	0.0548844
RAD52	-0.34906	0.0549055
FAM86C2P	-0.216712	0.0550216
KCTD15	-0.629249	0.0550544
DNM1L	0.180153	0.055086
PTGFRN	-0.864968	0.0551179
ZNF580	-0.140542	0.0551501
RP11-334E6.12	-0.377587	0.0551829
SAMHD1	-0.378733	0.0552076
DLG1	0.172781	0.0552419
HSPE1	0.191605	0.0553658
EBNA1BP2	0.233436	0.0554518
HTR2A	-0.451125	0.0555436
KPNA1	0.140146	0.0555665
YIPF3	0.179053	0.0555814
C5orf30	0.52619	0.0556296
ASAP3	-0.370502	0.055668
IER2	-0.474357	0.0556905
ANGPT1	-0.64913	0.0557764
AGGF1	-0.119995	0.055887
ATP11B	0.164408	0.0559384
SAFB	-0.251689	0.056028
YIPF5	0.209914	0.0560606
TBC1D10B	-0.124978	0.0560986
ZNF343	-0.212158	0.0561277
PCSK6	-1.24474	0.0561537
TRAK2	0.365872	0.0561969
ZFHX3	0.228281	0.0562946
C21orf91	0.344542	0.0563068
ZNF323	0.381222	0.0563359
STXBP6	0.460905	0.0563806
JPH2	-0.649929	0.0564307
METTL25	-0.136497	0.0564518
PIM3	0.285919	0.0564971
VPS53	0.223765	0.056588
KCNN4	0.628603	0.0566288
EPHA3	1.02768	0.0566406
GTPBP10	0.18913	0.0566827
TNRC18	-0.263601	0.0566945
SUCO	0.16533	0.056697
ARHGAP20	-0.408776	0.0567037
ZBTB7A	-0.139605	0.0567743
CDV3	0.24449	0.0567812
PICALM	0.127124	0.0568597
CLEC3B	-0.747974	0.0569696
ZNF138	-0.151852	0.0570611
ZNF571	-0.198366	0.0570651
CASK	0.171682	0.0571584
ELN	-1.64412	0.0572369
CCNB2	0.419058	0.0572936
TPX2	0.481648	0.0574005
CLHC1	-0.347462	0.0574076
STT3A	0.19803	0.0575095
TUFT1	0.45447	0.0575488
FOXM1	0.401713	0.0575675
MAGT1	0.217378	0.0576126
PRSS27	-0.203415	0.0576347
MFAP4	-0.614949	0.0576551
ST6GAL1	0.27391	0.0576691
TXNIP	-0.842656	0.0576729
TMEM141	0.205233	0.0578296
SPEF2	0.312013	0.0580675
OXSR1	0.168504	0.0580764
MST1	-0.387733	0.0582857
KDM1B	0.162834	0.0583158
EPHX1	-0.282281	0.05833
PTPLA	0.334085	0.0583325
NAGA	0.302092	0.0583831
AC005606.14	-0.169255	0.0584343
PAPOLG	-0.141181	0.0584557
CD109	0.468074	0.0584662
RP11-54F2.1	-0.485945	0.0584695
ANKRD12	-0.172018	0.0585279
CYCS	0.255489	0.0585959
FAH	0.220257	0.0586728
RP11-65F13.1	0.165469	0.0588121
KISS1	0.523064	0.0588186
GANAB	0.19387	0.0588709
ARHGAP18	0.269208	0.0589268
PDE7A	-0.349562	0.0589455
EHMT2	-0.156395	0.0591421
CRIM1	0.567122	0.0591563
FUT11	0.156887	0.0592084
LAMB3	-0.359025	0.0592098
NSF	0.219664	0.0592136
RP11-221N13.3	0.338731	0.0592241
MYLK	-0.510737	0.0592364
ZNF521	-0.472455	0.0592674
KLC4	-0.23112	0.0592749
CTA-204B4.6	-0.264731	0.0593505
SLC35E2	-0.260793	0.0594931
RBM14-RBM4	-0.308222	0.0595108
FERMT1	0.266864	0.0595479
TMSB15B	-0.231048	0.0595573
MTERFD2	-0.258671	0.0596617
TP53INP2	-0.173441	0.0597541
RP11-395B7.7	-0.227759	0.0598428
AC051642.1	-0.505765	0.0598443
R3HDM1	0.132279	0.0599316
MIF	0.328502	0.0599316
C1R	-0.405218	0.0600536
STK11	-0.161417	0.0600999
FAM133B	-0.161427	0.0602191
GINS2	0.196956	0.060266
PDIA3	0.236177	0.0603973
ZNF318	-0.159223	0.0604137
EXOSC1	0.217728	0.0604708
PDGFRB	-0.585582	0.0605052
FEN1	0.25752	0.0605166
C5orf56	-0.406104	0.0605574
ADAMTS2	-0.751058	0.0605964
H19	-1.63076	0.0606981
AHDC1	-0.211341	0.0607373
TCHP	-0.204021	0.0607536
TNS3	0.724823	0.060774
RP11-494K3.2	-0.703939	0.060824
TMEM198	-0.288905	0.0608528
SLC16A3	0.610385	0.0610037
KANK2	-0.338486	0.0610552
PRC1	0.42152	0.0613374
MTERFD3	-0.20786	0.0613494
HOXA4	0.317959	0.0613647
ARHGEF11	-0.176843	0.0613668
ZNF558	-0.216424	0.0614541
SPAG5	0.334382	0.0614969
MUC20	-0.280067	0.0615243
PEMT	0.244661	0.0615437
PAXIP1	-0.149531	0.0616118
RAD21	-0.217532	0.0617027
SIRT3	-0.182221	0.0617133
OBFC1	0.268469	0.061758
RP11-488L18.10	-0.27047	0.0617814
TMX4	0.363222	0.06184
SHCBP1	0.387888	0.0618409
TAF4	-0.126227	0.0619428
NCOA4	0.21584	0.0620616
TRMT12	-0.129795	0.0621051
SLC9A9	-0.415462	0.0621076
HPRT1	0.297192	0.0621186
SAR1A	0.169166	0.0622139
STX1A	-0.246681	0.0622448
ATE1	0.17668	0.0622563
DYNLT1	0.226719	0.0622626
ERO1L	0.225578	0.0623056
RNF212	-0.409353	0.0625637
RP11-124D2.3	-0.44747	0.0625873
EXOSC5	0.182057	0.0626073
GOLGA6L5	-0.269687	0.0626214
ISL2	0.357846	0.0626888
CBX5	0.145781	0.0627672
DIRC2	0.185642	0.0628106
SAFB2	-0.2679	0.0628153
PITPNA	-0.152726	0.0628338
SERPINA3	-0.749049	0.0629588
MMS19	0.159656	0.0630036
RAB11FIP5	0.183771	0.0630224
TMEM159	-0.303382	0.0630664
RP11-552M11.4	0.313963	0.0631209
PLEK2	0.304153	0.0632803
TMSB4XP6	1.13244	0.0632813
SEPHS1	0.199132	0.0633344
CAPG	0.39369	0.0633551
ACOX2	-0.309094	0.0633838
AKAP2	0.408646	0.0634176
RP11-152P23.2	0.240052	0.0634293
NAA50	0.210653	0.0634626
NUP54	-0.170017	0.0634677
TFB1M	0.218674	0.0635447
MCFD2	0.244219	0.0636257
TCF21	-0.56754	0.063631
PRKAA1	-0.250734	0.0636495
CUTA	0.285788	0.0636497
SMAD9	-0.350138	0.0636739
MYOCD	-0.496507	0.0636964
SKA3	0.27208	0.0637716
RP11-783K16.5	0.318029	0.063789
ALG1	0.185434	0.0638368
GRAMD3	0.516101	0.0639311
ZNF879	-0.169253	0.0639995
METTL10	0.195005	0.0640992
RARG	-0.241721	0.0641048
FAM83G	0.250281	0.0641413
PILRA	-0.244554	0.0641646
ADAMTS9	-0.621679	0.0642876
STAT6	-0.239183	0.0643591
CTD-2267D19.2	-0.289314	0.0643787
LAMP2	0.185685	0.0643841
TOX4	0.135118	0.0644194
INHBA	0.512991	0.0644254
FAP	0.450458	0.0644711
EMD	0.140382	0.0645261
RPP14	0.143163	0.0645562
NOD1	-0.237969	0.0647242
RP11-48B14.1	-0.293641	0.0647398
ARID4A	-0.212857	0.0648208
NSUN2	0.132098	0.0648269
NUMA1	-0.265012	0.0648363
USP42	-0.118474	0.06486
BTBD9	0.155473	0.0649733
CTC-425F1.4	0.292316	0.0650335
PANX2	0.247618	0.0650624
ZFP3	-0.222827	0.0650634
TDRD3	-0.183548	0.0650682
KIAA1841	-0.223914	0.0652292
CBX6	-0.160718	0.0652748
SPRYD7	0.239592	0.0653445
ZNF568	-0.15643	0.065369
KIAA0101	0.542383	0.0653696
CASC5	0.31703	0.0654279
EPB41L2	-0.455098	0.0654327
KIAA1609	0.162649	0.0654997
ESRRA	-0.157986	0.065502
MYO5A	0.192081	0.065513
ASIC3	-0.243698	0.0655756
CLDN11	-1.2858	0.0656629
FGGY	0.234475	0.0656642
OSBPL9	0.204042	0.0657075
ERP29	0.268586	0.0657379
NPEPL1	-0.229636	0.0658545
ZNF234	-0.276424	0.0658756
KCND3	-0.700364	0.0659233
TJP1	0.370602	0.0659464
THY1	-0.352839	0.0661663
POC1A	0.228757	0.0661966
NADK	-0.111563	0.0662371
XPNPEP1	0.208602	0.0662843
ZNF225	-0.185406	0.0663231
DAGLB	0.180416	0.0663345
RP11-578F21.12	0.337531	0.0663609
CNKSR3	0.258072	0.0664986
TMCC2	-0.22436	0.0665157
PSMD11	0.197745	0.0665481
ZNF167	-0.150831	0.0665774
ATP2B1	0.23276	0.066586
CCDC97	-0.180497	0.0666075
RTP4	-0.318376	0.0667012
FAM73A	0.143165	0.0667189
AC084219.3	-0.263218	0.0667616
PLXNB1	-0.491904	0.0668358
ITPR3	-0.34684	0.0669874
SLITRK5	0.770678	0.067039
URB1	0.143807	0.0671283
TEX2	0.437946	0.0671649
PLCB1	0.34609	0.0671777
RBM12	0.166533	0.0672523
C3orf55	-0.449541	0.0672838
GTF2E1	-0.193868	0.0672926
ARMC4	0.61797	0.0673577
TIPIN	0.152471	0.0673706
SMYD2	0.189701	0.0673897
RNF220	-0.142778	0.0673986
ZRSR2	-0.167064	0.0674274
C1orf51	0.210234	0.0674317
AHCY	0.154897	0.0674472
P4HA1	0.391101	0.0674956
USP53	0.592677	0.0674956
TMEM80	-0.205778	0.0675811
HFE	0.174308	0.0675864
TAZ	-0.214185	0.0676072
P2RX4	0.257907	0.0678783
CNTROB	-0.142546	0.067971
NIPAL3	0.227419	0.0680524
ROGDI	0.196072	0.0681015
THNSL2	-0.259754	0.0681579
RHOBTB2	-0.179897	0.0682287
GRN	0.355967	0.0682942
CPS1	0.252574	0.0683044
TMED3	0.327897	0.068331
OXTR	0.691389	0.0683434
RP5-857K21.7	0.865639	0.068421
CPVL	-0.743952	0.0685133
IMP4	0.177065	0.0685306
RGS11	-0.261697	0.0686147
AUTS2	-0.352666	0.0686302
ACAA1	-0.13739	0.0686888
CAMKK2	-0.120833	0.0686988
HLA-E	0.273266	0.0687717
RTN3	0.158125	0.0688109
SLC22A23	-0.3673	0.0688296
PKP4	0.309477	0.0688485
AP001062.7	-0.186863	0.0688898
KCTD21	-0.136008	0.068908
BMS1	0.169551	0.068976
GPRC5B	-1.20927	0.0689896
CBFA2T2	-0.171152	0.0689986
RCAN3	0.246952	0.0690364
TPM3	0.273545	0.0691627
MYO15B	-0.583452	0.0692412
CCDC82	-0.14628	0.0692915
TMEM62	0.161537	0.0693661
TSNAX	0.134394	0.0694086
HEXDC	-0.340137	0.0694142
ABI1	0.193155	0.0694171
NCDN	0.176599	0.0694526
ADC	-0.214467	0.0695184
MAPKBP1	-0.294902	0.0695466
KIFC3	0.261734	0.0695834
WDR45	-0.130808	0.0696085
CD59	0.267999	0.0696706
ZFAT	-0.147902	0.0696721
ZNF552	-0.163869	0.0696729
PLOD2	0.365023	0.069689
PRPF39	-0.25666	0.0697423
ACY1	0.184174	0.0697737
SSR4	0.21907	0.0698454
JAG2	0.316559	0.069932
SMAD1	-0.177854	0.069967
CARKD	-0.142932	0.0699684
WAC	0.124909	0.0699765
RP11-79P5.2	0.560712	0.0700213
AC017002.1	-0.191871	0.0700893
MDM2	0.144774	0.0700898
ATP10D	0.413568	0.0701683
TRIM22	-0.259733	0.0702462
CKAP2	0.283804	0.0702581
TNFRSF12A	0.379734	0.0702767
ABHD13	-0.191288	0.0704107
GPC6	-0.288151	0.0704137
MAP3K3	-0.160628	0.0704272
TPST1	-0.373522	0.0704615
FAM40A	-0.155806	0.0704799
STPG1	0.229282	0.0705164
KCTD12	-0.477195	0.0705561
KAT7	0.129988	0.0706773
MZT2A	0.259338	0.0707194
TGFBR2	-0.262762	0.0707533
RNF31	-0.157585	0.0708027
AP2B1	0.16336	0.0708122
MGST1	-0.432742	0.0708879
MIR3918	3.48083	0.0709045
SLC30A1	0.157035	0.0709142
SGTB	0.188011	0.0710146
BTBD10	0.164353	0.0710375
ST3GAL2	0.166276	0.0711453
PSMD8	0.226387	0.0712927
ANGPTL2	-0.463232	0.0713136
RP11-998D10.7	-0.414393	0.0713254
GPR180	0.139966	0.0713309
ZNF182	-0.145527	0.0714137
PRKAG1	0.142131	0.0714283
RP5-857K21.14	-0.527298	0.0715318
TMEM192	0.242849	0.0715724
UBA6	0.159916	0.0717781
MIR155HG	0.398737	0.0717866
WDR91	-0.217636	0.0717981
CUEDC2	0.180263	0.0718811
MCCC1	0.167035	0.0718973
RP1-152L7.5	0.319502	0.0719093
WISP1	0.55022	0.0719115
PPRC1	0.207389	0.0719123
BST1	0.624897	0.0719874
ZSCAN29	-0.200076	0.0720543
AC010761.8	0.179281	0.0720727
NTNG2	-0.26712	0.0720912
DRG1	0.157265	0.0721526
TPTE2P5	-0.365972	0.0721884
[truncated: 11,458 more rows]
